# Supplementary material for: Influence of Polytetrafluoroethylene Content, Compaction Pressure, and Annealing Treatment on the Magnetic Properties of Iron-Based Soft Magnetic Composites
Source: Molecules. 2024 Aug 25;29(17):4019. doi: 10.3390/molecules29174019 (PMC11396742; doi:10.3390/molecules29174019)
Supplement: Supplementary file 1 [file molecules-29-04019-s001.zip]

Archive with 1 entries (1 files):
- molecules-3102723-supplementary.pdf
